# Supplementary material for: Modeling the Mutational Effects on Biochemical Phenotypes of SARS-CoV-2 Using Molecular Fields
Source: Biomolecules. 2025 Oct 31;15(11):1538. doi: 10.3390/biom15111538 (PMC12649838; doi:10.3390/biom15111538)
Supplement: Supplementary file 1 [file biomolecules-15-01538-s001.zip]

Archive with 1 entries (1 files):
- biomolecules-3944836-supplementary.pdf
